# Supplementary material for: Genetic Diversity Analysis of Mitochondrial Cytb Gene, Phylogeny and Phylogeography of Protected Griffon Vulture (Gyps fulvus) from Serbia
Source: Life (Basel). 2022 Jan 22;12(2):164. doi: 10.3390/life12020164 (PMC8880743; doi:10.3390/life12020164)
Supplement: Supplementary file 1 [file life-12-00164-s001.zip]

Archive with 2 entries (2 files):
- Figures S1 and S2.pdf
- Tables S1 and S2.pdf
